# Supplementary material for: Nuclear‐Localized BCKDK Facilitates Homologous Recombination Repair to Support Breast Cancer Progression and Therapy Resistance
Source: Adv Sci (Weinh). 2025 Apr 29;12(22):2416590. doi: 10.1002/advs.202416590 (PMC12165075; doi:10.1002/advs.202416590)
Supplement: Supplementary file 2 — Supplemental Table 1 [file ADVS-12-2416590-s004.xlsx]

## Sheet: Suplementary Table 1
Table S1. The list of nuclear proteomics analysis showing the overlap of genes enriched in three groups. Related to Figure 1.
No	Accession	Protein	SUM149PT（PARP inhibitor/Vehicle）		MDA-468（PARP inhibitor/Vehicle）		MDA-231（PARP inhibitor/Vehicle）
			Sum PEP Score	Coverage[%]	Sum PEP Score	Coverage[%]	Sum PEP Score	Coverage[%]
1	O14874	BCKDK	11.491	7	15.365	9	19.781	12
2	Q9Y6A4	CFAP20	8.75	12	5.664	6	3.983	10
3	P28072	PSMB6	7.964	9	3.009	4	4.928	5
4	Q92974	ARHGEF2	7.15	2	5.261	1	6.93	2
5	P46939	UTRN	6.386	1	13.074	1	2.032	0
6	Q5C9Z4	NOM1	6.165	2	1.474	2	14.174	6
7	Q9BTV4	HBD	5.885	13	4.685	13	3.276	3
8	Q9NQS7	INCENP	5.349	2	9.847	3	22.143	6
9	P54132	BLM	2.694	1	1.535	1	3.115	1
10	Q8WWQ0	PHIP	2.69	1	7.995	1	2.133	1
11	P78345	RPP38	2.381	3	8.068	6	0.771	4
12	Q9NXR7	BABAM2	2.199	3	3.048	2	6.21	4
13	O60925	PFDN1	1.452	6	1.758	6	1.373	7
14	Q15542	TAF5	1.173	1	5.175	3	5.217	2
15	P25490	YY1	1.06	2	2.47	3	2.716	7
16	Q99814	EPAS1	0.734	1	0.894	1	1.916	1
