# Supplementary material for: Nuclear‐Localized BCKDK Facilitates Homologous Recombination Repair to Support Breast Cancer Progression and Therapy Resistance
Source: Adv Sci (Weinh). 2025 Apr 29;12(22):2416590. doi: 10.1002/advs.202416590 (PMC12165075; doi:10.1002/advs.202416590)
Supplement: Supplementary file 3 — Supplemental Table 2 [file ADVS-12-2416590-s003.xlsx]

## Sheet: Suplementary Table 2
Table S2. Nuclear IP-MS detection of proteins bind by BCKDK. Related to Figure 2.
Accession	Name	Sum PEP Score	Coverage [%]	# Peptides	# PSMs	# Unique Peptides
O76064	RNF8	5.724	4	1	2	1
Q6PJT7	ZC3H14	5.499	2	2	2	2
P24928	POLR2A	5.217	1	1	1	1
O00488	ZNF593	2.134	22	1	1	1
Q14966	ZNF638	0.752	1	1	1	1
Q6DD87	ZNF787	0.738	3	1	1	1
Q9BXW9	FANCD2	0.69	1	1	1	1
