# Supplementary material for: Nuclear‐Localized BCKDK Facilitates Homologous Recombination Repair to Support Breast Cancer Progression and Therapy Resistance
Source: Adv Sci (Weinh). 2025 Apr 29;12(22):2416590. doi: 10.1002/advs.202416590 (PMC12165075; doi:10.1002/advs.202416590)
Supplement: Supplementary file 4 — Supplemental Table 3 [file ADVS-12-2416590-s006.xlsx]

## Sheet: Suplementary Table 3
Table S3. Spearman Analysis of Correlation Between BCKDK/pRNF8 and Clinicopathological Characteristics. Related to Figure 5.
Variables	BCKDK expression level
	Spearman Correlation	p-Value
Survival time	-0.3033	0.0018
Vital status	0.6423	<0.0001
T Stage	0.6373	<0.0001
Tumor size（＞3cm）	0.233	0.0178
Tumor size（＞5cm）	0.2468	0.012
Variables	p-RNF8S157 expression level
	Spearman Correlation	p-Value
Survival time	-0.1797	0.0693
Vital status	0.4274	<0.0001
T Stage	0.4138	<0.0001
Tumor size（＞3cm）	0.01861	0.852
Tumor size（＞5cm）	0.02535	0.7993
