# Supplementary material for: Nuclear‐Localized BCKDK Facilitates Homologous Recombination Repair to Support Breast Cancer Progression and Therapy Resistance
Source: Adv Sci (Weinh). 2025 Apr 29;12(22):2416590. doi: 10.1002/advs.202416590 (PMC12165075; doi:10.1002/advs.202416590)
Supplement: Supplementary file 5 — Supplemental Table 4 [file ADVS-12-2416590-s002.xlsx]

## Sheet: Suplementary Table 4
Table S4. Oligonucleotide sequence of shRNAs. Related to Experimental Section.
Oligonucleotide sequence of shRNAs
Genes	Sequence
shBCKDK-1	CCGGCATTGCCTCTTGCCTCCAGAACTCGAGTTCTGGAGGCAAGAGGCAATGTTTTTTG
shBCKDK-2	CCGGCGTCCGCTACTTCTTGGACAACTCGAGTTGTCCAAGAAGTAGCGGACGTTTTTTG
shRNF8-1	CCGGGCCTGAATGTACTATGTTTAACTCGAGTTAAACATAGTACATTCAGGCTTTTT
shRNF8-2	CCGGTGGAGCAACTAGAGAAGACTTCTCGAGAAGTCTTCTCTAGTTGCTCCATTTTT
