# Supplementary material for: Nuclear‐Localized BCKDK Facilitates Homologous Recombination Repair to Support Breast Cancer Progression and Therapy Resistance
Source: Adv Sci (Weinh). 2025 Apr 29;12(22):2416590. doi: 10.1002/advs.202416590 (PMC12165075; doi:10.1002/advs.202416590)
Supplement: Supplementary file 6 — Supplemental Table 5 [file ADVS-12-2416590-s007.xlsx]

## Sheet: Suplementary Table 5
Table S5. Oligonucleotide primers used for qRT-PCR. Related to Experimental Section.
Oligonucleotide primers used for qRT-PCR
Primers	Sequence
BCKDK-FWD	CAAGACCGTCACCTCCTTTTAC
BCKDK-REV	GGCCAGCGTAGAGCATCAT
RNF8-FWD	CCCGGCTTCTTCGTCACAG
RNF8-REV	ACCTCGCACCCATCTTCCA
RAD50-FWD	TACTGGAGATTTCCCTCCTGG
RAD50-REV	AGACTGACCTTTTCACCATGC
RAD51-FWD	CAACCCATTTCACGGTTAGAGC
RAD51-REV	TTCTTTGGCGCATAGGCAACA
RAD52-FWD	AGCACTCCTGTAACTGTCTCA
RAD52-REV	GAGTCACAGCCCACTTTTCAG
18S-FWD	CGGCGACGACCCATTCGAAC
18S-REV	GAATCGAACCCTGATTCCCCGTC
