# Supplementary material for: Nuclear‐Localized BCKDK Facilitates Homologous Recombination Repair to Support Breast Cancer Progression and Therapy Resistance
Source: Adv Sci (Weinh). 2025 Apr 29;12(22):2416590. doi: 10.1002/advs.202416590 (PMC12165075; doi:10.1002/advs.202416590)
Supplement: Supplementary file 7 — Supplemental Table 6 [file ADVS-12-2416590-s008.xlsx]

## Sheet: Suplementary Table 6
Table S6. The information of 8 Breast cancer organoids. Related to Experimental Section.
No	Name	Sex	Age（Years）	Type	Clinical stage（TNM）
1	BCO1	Female	41	Luminal B breast cancer	T1N0M0
2	BCO2	Female	49	Luminal B breast cancer	T2N0M0
4	BCO3	Female	69	HER2+ breast cancer	T2N0M0
3	BCO4	Female	44	Luminal B breast cancer	T2N0M0
5	BCO5	Female	50	Luminal A breast cancer	T1N0M0
6	BCO6	Female	53	Triple-positive breast cancer	T2N0M0
7	BCO7	Female	47	Luminal B breast cancer	T1N0M0
