# Supplementary material for: Nuclear‐Localized BCKDK Facilitates Homologous Recombination Repair to Support Breast Cancer Progression and Therapy Resistance
Source: Adv Sci (Weinh). 2025 Apr 29;12(22):2416590. doi: 10.1002/advs.202416590 (PMC12165075; doi:10.1002/advs.202416590)
Supplement: Supplementary file 8 — Supplemental Table 7 [file ADVS-12-2416590-s001.xlsx]

## Sheet: Suplementary Table 7
Table S7. The information of 103 Breast cancer patients. Related to Experimental Section.
No	Sex	Age	Tumor size>3 cm	Tumor Size>5 cm	Clinical stage(TNM)	Vital status(Death)	Survival time(Mth)
1	Female	53	0	0	IIA	Live	59
2	Female	47	0	0	IA	Live	59
3	Female	48	1	0	IIA	Live	59
4	Female	49	1	0	IIB	Live	59
5	Female	73	0	0	IA	Death	31
6	Female	49	0	0	IA	Live	58
7	Female	47	1	0	IIB	Live	58
8	Female	40	0	0	IA	Live	58
9	Female	57	0	0	IA	Live	57
10	Female	47	1	0	IIB	Death	49
11	Female	56	0	0	IIA	Live	56
12	Female	80	0	0	IIIC	Death	24
13	Female	42	0	0	IA	Live	54
14	Female	45	1	0	IIA	Live	54
15	Female	49	0	0	IIA	Live	53
16	Female	77	0	0	IIA	Death	32
17	Female	55	0	0	IA	Live	52
18	Female	77	1	0	IIA	Live	52
19	Female	36	0	0	IIA	Live	52
20	Female	63	0	0	IIA	Live	51
21	Female	65	0	0	IA	Live	51
22	Female	44	1	0	IIA	Live	51
23	Female	63	0	0	IIA	Live	51
24	Female	45	0	0	IIIC	Death	19
25	Female	41	1	0	IIB	Live	51
26	Female	49	0	0	IIB	Live	51
27	Female	34	1	0	IIB	Live	51
28	Female	36	0	0	IA	Live	50
29	Female	43	1	0	IIB	Live	50
30	Female	43	1	0	IIB	Live	50
31	Female	54	1	1	IIIC	Death	8
32	Female	40	1	0	IIB	Live	49
33	Female	52	1	0	IIB	Live	49
34	Female	51	0	0	IIA	Live	48
35	Female	81	1	0	IIIC	Death	36
36	Female	47	0	0	IA	Live	48
37	Female	78	0	0	IA	Live	48
38	Female	49	1	0	IIIC	Live	47
39	Female	59	0	0	IA	Live	45
40	Female	75	1	0	IIIA	Death	1
41	Female	48	0	0	IA	Live	45
42	Female	58	1	0	IIA	Live	45
43	Female	51	0	0	IA	Live	45
44	Female	68	1	0	IIA	Live	44
45	Female	51	1	1	IIIA	Live	44
46	Female	61	1	0	IIA	Live	44
47	Female	50	0	0	IA	Live	44
48	Female	56	0	0	IA	Live	44
49	Female	25	1	0	IIA	Live	44
50	Female	54	0	0	IA	Live	42
51	Female	52	0	0	IA	Live	42
52	Female	52	0	0	IIA	Live	42
53	Female	67	0	0	IIIA	Death	30
54	Female	65	0	0	IIB	Live	42
55	Female	43	0	0	IIA	Live	42
56	Female	43	1	1	IIIC	Death	26
57	Female	40	0	0	IIIA	Live	40
58	Female	72	0	0	IIIA	Death	11
59	Female	62	0	0	IA	Live	41
60	Female	76	0	0	IIA	Live	41
61	Female	26	0	0	IIA	Live	41
62	Female	48	0	0	IA	Live	41
63	Female	51	0	0	IA	Live	41
64	Female	50	0	0	IA	Live	41
65	Female	52	0	0	IIA	Live	41
66	Female	65	0	0	IIA	Live	41
67	Female	32	0	0	IIA	Live	41
68	Female	30	1	0	IIIC	Death	12
69	Female	64	0	0	IA	Live	40
70	Female	58	0	0	IIIA	Live	40
71	Female	54	0	0	IA	Live	40
72	Female	50	0	0	IA	Live	39
73	Female	54	1	0	IIA	Live	39
74	Female	44	1	0	IIB	Death	24
75	Female	59	1	0	IIA	Live	39
76	Female	63	0	0	IIA	Live	39
77	Female	38	0	0	IIA	Live	39
78	Female	46	0	0	IIA	Death	21
79	Female	69	1	0	IIB	Live	38
80	Female	58	0	0	IIIA	Death	11
81	Female	51	0	0	IIA	Live	38
82	Female	51	1	0	IIA	Live	38
83	Female	45	0	0	IA	Live	38
84	Female	76	0	0	IA	Live	37
85	Female	55	0	0	IA	Live	37
86	Female	68	0	0	IIIA	Death	22
87	Female	54	0	0	IA	Live	37
88	Female	42	1	1	IIIC	Death	29
89	Female	58	0	0	IA	Live	37
90	Female	76	1	0	IIIC	Death	24
91	Female	48	0	0	IIB	Live	36
92	Female	42	0	0	IIA	Live	36
93	Female	75	1	0	IIIA	Live	35
94	Female	38	0	0	IIA	Live	35
95	Female	51	0	0	IA	Live	34
96	Female	56	0	0	IIA	Live	34
97	Female	46	0	0	IA	Live	34
98	Female	61	1	0	IIA	Live	34
99	Female	47	1	0	IIIC	Live	34
100	Female	65	0	0	IA	Live	34
101	Female	41	1	0	IIA	Live	34
102	Female	44	0	0	IA	Live	33
103	Female	37	0	0	IIA	Live	33
